# Supplementary material for: Structurally Different Exogenic Brassinosteroids Protect Plants under Polymetallic Pollution via Structure-Specific Changes in Metabolism and Balance of Cell-Protective Components
Source: Molecules. 2023 Feb 22;28(5):2077. doi: 10.3390/molecules28052077 (PMC10003821; doi:10.3390/molecules28052077)
Supplement: Supplementary file 1 [file molecules-28-02077-s001.zip]

Archive with 8 entries (8 files):
- molecules-2193816_S1.pdf
- molecules-2193816_S2.pdf
- molecules-2193816_S3.pdf
- molecules-2193816_S4.pdf
- molecules-2193816_S5.pdf
- molecules-2193816_S6.pdf
- molecules-2193816_S7.pdf
- molecules-2193816_S8.pdf
